# Supplementary material for: Influence of a Multiple Epoxy Chain Extender on the Rheological Behavior, Crystallization, and Mechanical Properties of Polyglycolic Acid
Source: Polymers (Basel). 2023 Jun 21;15(13):2764. doi: 10.3390/polym15132764 (PMC10346693; doi:10.3390/polym15132764)
Supplement: Supplementary file 1 [file polymers-15-02764-s001.zip]

Archive with 1 entries (1 files):
- polymers-2405869-supplementary.pdf
